# Supplementary material for: How to Use Multimodality Imaging in Cardio-Oncology
Source: J Cardiovasc Dev Dis. 2026 Jan 1;13(1):27. doi: 10.3390/jcdd13010027 (PMC12842019; doi:10.3390/jcdd13010027)
Supplement: Supplementary file 1 [file jcdd-13-00027-s001.zip]

Archive with 12 entries (11 files):
- Videos/
- Videos/Video 1.mp4
- Videos/Video 10.mp4
- Videos/Video 11.mp4
- Videos/Video 2.mp4
- Videos/Video 3.mp4
- Videos/Video 4.mp4
- Videos/Video 5.mp4
- Videos/Video 6.mp4
- Videos/Video 7.mp4
- Videos/Video 8.mp4
- Videos/Video 9.mp4
